# Supplementary material for: Cytokines as Key Drivers of Pathological Root Resorption: Integrating Molecular Mechanisms, Genetic Determinants, and Biomarker-Based Insights
Source: Biomedicines. 2026 May 30;14(6):1256. doi: 10.3390/biomedicines14061256 (PMC13296774; doi:10.3390/biomedicines14061256)
Supplement: Supplementary file 1 [file biomedicines-14-01256-s001.zip]

Archive with 1 entries (1 files):
- biomedicines-4320283-supplementary.pdf
